# Supplementary material for: Confronting historical legacies of biological anthropology in South Africa—Restitution, redress and community-centered science: The Sutherland Nine
Source: PLoS One. 2023 May 24;18(5):e0284785. doi: 10.1371/journal.pone.0284785 (PMC10208512; doi:10.1371/journal.pone.0284785)
Supplement: S2 Dataset — (XLSX) [file pone.0284785.s038.xlsx]

## Sheet: Sheet1
Supplementary Table S3: Stable isotope values and collagen quality indicators
Accession	Stable Isotope	Bone/dentine collagen		Name	Skeletal element	Approximate	Collagen quality indicators			Tooth enamel carbonate
number	Laboratory	δ15N	δ13C			age represented	wt %N	wt %C	Atomic	δ13C	δ18O	Δenamel-bone
	ID no	(‰)	(‰)			by dentine (years)			C/N	(‰)	(‰)	(‰)
UCT 31	UCT 24207	16.0679	-11.8281	Igue We	Left tibia anterior mid-shaft		15.4	42.8	3.3
UCT 31	UCT 24208	16.7	-10.8179	Igue We	LM2 dentine (crown)	2-7	15.6	43.8	3.3
UCT 31	UCT 24260i	17.7	-8.4	Igue We	RM1 dentine slice (crown)*	1	15.7	43.1	3.2
UCT 31	UCT 24260h	18.1	-9.8	Igue We	RM1 dentine slice (crown)	2	15.7	43	3.2
UCT 31	UCT 24260g	17.3	-10.1	Igue We	RM1 dentine slice (root)	3	15.7	43	3.2
UCT 31	UCT 24260f	19.4	-10.6	Igue We	RM1 dentine slice (root)	4	15.8	42.8	3.2
UCT 31	UCT 24260e	19.2	-10.2	Igue We	RM1 dentine slice (root)	5	15.6	42.9	3.2
UCT 31	UCT 24260d	18	-10.3	Igue We	RM1 dentine slice (root)	6	15.7	43.2	3.2
UCT 31	UCT 24260c	17.4	-10.5	Igue We	RM1 dentine slice (root)	7	15.8	43	3.2
UCT 31	UCT 24260b	17.4	-13.3	Igue We	RM1 dentine slice (root)	8	15.6	42,7	3.2
UCT 31	UCT 24260a	16.5	-13.7	Igue We	RM1 dentine (root tip)	9	15.8	43.6	3.2
UCT 31	UCT 24209			Igue We	LM2 enamel					-5.1	2.9	6.7
UCT 45	UCT 24203	14.4393	-17.773	Totje	Left foot, shaft intermediate phalanx		15.5	43.1	3.2
UCT 29	UCT 24204	14.3992	-17.4106	Voetje	Left foot, shaft intermediate phalanx		15.6	44	3.3
UCT 29	UCT 24205	15.3418	-17.6809	Voetje	C dentine (root tip)	14	15.6	44.9	3.4
UCT 43	UCT 24210	14.481	-17.8015	Saartje	Right rib		15.3	42.4	3.2
UCT 43	UCT 24261h	16.9	-17.8	Saartje	RI1 dentine slice (crown)*	1	15.6	43	3.2
UCT 43	UCT 24261g	15.5	-17.6	Saartje	RI1 dentine slice (crown)	2	15.7	42.5	3.2
UCT 43	UCT 24261f	15.4	-17.4	Saartje	RI1 dentine slice (root)	3	15.7	42.7	3.2
UCT 43	UCT 24261e	15.8	-17.7	Saartje	RI1 dentine slice (root)	4	15.4	42.3	3.2
UCT 43	UCT 24261d	15.9	-17.4	Saartje	RI1 dentine slice (root)	5	15.6	42.8	3.2
UCT 43	UCT 24261c	15.9	-17	Saartje	RI1 dentine slice (root)	6	15.6	42.7	3.2
UCT 43	UCT 24261b	14.6	-17.6	Saartje	RI1 dentine slice (root)	7	15.5	43.2	3.3
UCT 43	UCT 24261a	14.6	-17.8	Saartje	RI1 dentine (root tip)	8	15.5	42.9	3.2
UCT 43	UCT 24212	13.9678	-17.4835	Saartje	LP2 root near DEJ	8-9	15.5	43.7	3.3
UCT 43	UCT 24211k	14.1	-18.1	Saartje	RM3 dentine (top of root, adjacent to crown)	14	15.7	43.3	3.2
UCT 43	UCT 24211j	14.8	-18.2	Saartje	RM3 dentine slice (root)	15	15.8	43.7	3.2
UCT 43	UCT 24211i	14.8	-18.3	Saartje	RM3 dentine slice (root)	16	15.8	43.7	3.2
UCT 43	UCT 24211h	14.9	-18.2	Saartje	RM3 dentine slice (root)	17	16	43.4	3.2
UCT 43	UCT 24211g	14.5	-17.9	Saartje	RM3 dentine slice (root)	18	15.7	43.3	3.2
UCT 43	UCT 24211f	14.8	-17.8	Saartje	RM3 dentine slice (root)	19	15.6	43	3.2
UCT 43	UCT 24211e	14.4	-17.7	Saartje	RM3 dentine slice (root)	20	15.8	43.6	3.2
UCT 43	UCT 24211b	15.5	-17.4	Saartje	RM3 dentine slice (root)	21	15.8	43.7	3.2
UCT 43	UCT 24211a	15.5527	-17.3	Saartje	RM3 dentine (root tip)	22	15.7	43.8	3.3
UCT 43	UCT 24261			Saartje	RI1 enamel					-13.7	-2.2	4.1
UCT 43	UCT 24213			Saartje	LM1 enamel					-13.9	-1	3.9
UCT 43	UCT 24223			Saartje	LP2 enamel					-13	-1.3	4.8
UCT 44	UCT 24214	15.9831	-16.5919	Cornelius Abraham	Right foot, intermediate phalanx		15.8	44.5	3.3
UCT 44	UCT 24216	17.3134	-16.9119	Cornelius Abraham	LM2 root tip	15	15.7	45	3.3
UCT 44	UCT 24262g	18.1	-16.1	Cornelius Abraham	LI1 dentine slice (crown)*	1	15.5	43.8	3.3
UCT 44	UCT 24262f	17.1	-16.6	Cornelius Abraham	LI1 dentine slice (crown)	2	15.3	43.3	3.3
UCT 44	UCT 24262e	16	-18.2	Cornelius Abraham	LI1 dentine slice (root)	3	14.9	43.9	3.4
UCT 44	UCT 24262d	16.3	-18.3	Cornelius Abraham	LI1 dentine slice (root)	4	15.1	42.8	3.3
UCT 44	UCT 24262c	16.1	-18.1	Cornelius Abraham	LI1 dentine slice (root)	5	14.8	43.9	3.5
UCT 44	UCT 24262b	15.5	-18.1	Cornelius Abraham	LI1 dentine slice (root)	6	15.2	43.2	3.3
UCT 44	UCT 24262a	15.9	-18.1	Cornelius Abraham	LI1 dentine (root tip)	7	15.2	42.9	3.3
UCT 50	UCT 24217	15.1973	-17.4323	Klaas Stuurman	Left hand proximal phalanx		15.5	42.9	3.2
UCT 50	UCT 24265j	15.7	-17.4	Klaas Stuurman	RM1 dentine slice (crown)*	1	15.4	42.7	3.2
UCT 50	UCT 24265i	16	-16.1	Klaas Stuurman	RM1 dentine slice (crown)	2	15.5	42.4	3.2
UCT 50	UCT 24265h	15.9	-15.2	Klaas Stuurman	RM1 dentine slice (crown)	3	15.6	42.7	3.2
UCT 50	UCT 24265g	17	-13.8	Klaas Stuurman	RM1 dentine slice (root)	4	15.6	43.4	3.2
UCT 50	UCT 24265f	16.8	-14.1	Klaas Stuurman	RM1 dentine slice (root)	5	15.6	42.9	3.2
UCT 50	UCT 24265e	17.1	-14.9	Klaas Stuurman	RM1 dentine slice (root)	6	15.7	43.4	3.2
UCT 50	UCT 24265d	17.4	-15	Klaas Stuurman	RM1 dentine slice (root)	7	15.7	43.2	3.2
UCT 50	UCT 24265c	17.5	-15.4	Klaas Stuurman	RM1 dentine slice (root)	8	15.7	43.5	3.2
UCT 50	UCT 24265b	17.6	-15	Klaas Stuurman	RM1 dentine slice (root)	9	15.8	43.6	3.2
UCT 50	UCT 24218	17.1	-14.3	Klaas Stuurman	RM1 dentine (root tip)	9.5	15.9	44.2	3.3
UCT 50	UCT 24291j	16.1	-13.6	Klaas Stuurman	RM2 dentine slice (root adjacent to DEJ)	8	15.5	42.5	3.2
UCT 50	UCT 24291i	15.2	-14.8	Klaas Stuurman	RM2 dentine slice (root)	9	15.4	42.6	3.2
UCT 50	UCT 24291h	14.2	-16.8	Klaas Stuurman	RM2 dentine slice (root)	10	15.5	43	3.2
UCT 50	UCT 24291g	14.6	-16.6	Klaas Stuurman	RM2 dentine slice (root)	11	15.3	42.2	3.2
UCT 50	UCT 24291f	14.4	-16.9	Klaas Stuurman	RM2 dentine slice (root)	12	15.6	42.5	3.2
UCT 50	UCT 24291e	14.2	-17.2	Klaas Stuurman	RM2 dentine slice (root)	12.5	15.5	42.8	3.2
UCT 50	UCT 24291d	14.4	-17.2	Klaas Stuurman	RM2 dentine slice (root)	13	15.6	42.7	3.2
UCT 50	UCT 24291c	14.6	-17.2	Klaas Stuurman	RM2 dentine slice (root)	14	15.7	43	3.2
UCT 50	UCT 24291b	15.4	-17.7	Klaas Stuurman	RM2 dentine slice (root)	14.5	15.5	42.9	3.2
UCT 50	UCT 24291a	15.3	-17.8	Klaas Stuurman	RM2 dentine (root tip)	15	15.7	43.2	3.2
UCT 50	UCT 24224			Klaas Stuurman	RM3 enamel					-10.2	0.9	7.2
UCT 51	UCT 24220	15.0153	-18.4785	Saa ca 8 yrs	Right rib		15.3	43.1	3.3
UCT 51	UCT 24219	15.401	-18.2875	Saa ca 8 yrs	RM1 dentine (root tip - just open)	8.5	15.8	44.6	3.3
UCT 51	UCT 24221			Saa ca 8 yrs	RM1 enamel					-12.3	-0.9	6.2
UCT 52	UCT 24222	13.47	-18.4455	G!ae ca 4- 6 yrs	Left rib, sternal end		15.6	43.3	3.2
UCT 54	UCT 24225	13.9488	-17.7036	Jannetje	Left rib mid-section		15.5	43.1	3.2
UCT 54	UCT 24264a	14.3	-17.1	Jannetje	RM1 dentin slice root next to 24264b	3-4.5	15.9	43.9	3.2	Closer to root tip - younger
UCT 54	UCT 24264b	14.3	-17.2	Jannetje	RM1 dentin slice root next to DEJ	3-4.5	15.5	42.6	3.2	Closer to DEJ - older
UCT 54	UCT 24263h	14.4	-17.3	Jannetje	RI1 dentine slice (crown)**	2	15.6	42.7	3.2
UCT 54	UCT 24263g	14	-17.3	Jannetje	RI1 dentine slice (root)	3	15.5	42.2	3.2
UCT 54	UCT 24263f	15.4	-17.8	Jannetje	RI1 dentine slice (root)	4	15.7	42.7	3.2
UCT 54	UCT 24263e	14	-17.4	Jannetje	RI1 dentine slice (root)	5	15.4	42.5	3.2
UCT 54	UCT 24263d	14.2	-17.2	Jannetje	RI1 dentine slice (root)	6	15.3	42.3	3.2
UCT 54	UCT 24263c	14.1	-16.8	Jannetje	RI1 dentine slice (root)	7	15.4	41.9	3.2
UCT 54	UCT 24263b	14.8	-17	Jannetje	RI1 dentine slice (root)	8	15.5	42.3	3.2
UCT 54	UCT 24263a	15.1	-17.2	Jannetje	RI1 dentine (root tip)	9	15.5	43	3.2
UCT 54	UCT 24226	15.4699	-18.0856	Jannetje	RM1 dentine (root tip)	9	15.4	44.6	3.4
UCT 54	UCT 24227	15.6185	-17.966	Jannetje	RM3 dentine (root tip)	22	15.4	44.3	3.4
UCT 54	UCT 24228			Jannetje	RM2 enamel					-12.8	-1.5	4.9
					*Tooth lightly worn. Some dentine exposure but occlusal enamel still present
					**Tooth heavily worn. Only half height of crown remaining so only one dentine sample from crown
					Approximate ages represented by dentine slices from Beaumont & Montgomery 2015.
